# Supplementary material for: NKG2A Expression among CD8 Cells Is Associated with COVID-19 Progression in Hypertensive Patients: Insights from the BRACE CORONA Randomized Trial
Source: J Clin Med. 2022 Jun 27;11(13):3713. doi: 10.3390/jcm11133713 (PMC9267446; doi:10.3390/jcm11133713)
Supplement: Supplementary file 1 [file jcm-11-03713-s001.zip]

Archive with 1 entries (1 files):
- jcm-1772892-supplementary.pdf
